# Supplementary material for: Patterns of host cell inheritance in the bacterial symbiosis of whiteflies
Source: Insect Sci. 2019 Jul 3:10.1111/1744-7917.12708. doi: 10.1111/1744-7917.12708 (PMC7198116; doi:10.1111/1744-7917.12708)
Supplement: Supplementary file 2 [file IS-2019-1744-7917-12708-s2.xlsx]

## Sheet: Data S2A.Genotyping for BTZ_Q
			Alleles								Alleles						Alleles							Alleles
	Female ID	WF2C01	AL #1	AL #2	AL #3	AL #4	AL #5	AL #6		WF2H06	AL #1	AL #2	AL #3	AL #4		WF1B11	AL #1	AL #2	AL #3	AL #4	AL #5		WF1D04	AL #1	AL #2	AL #3	AL #4	AL #5
	BTZ1	F0 ♀ B				171				F0 ♀ B	170					F0 ♀ B	104	109					F0 ♀ B	181	185		201
		F0♀ H			167					F0♀ H	170		181			F0♀ H	104		110				F0♀ H	181	185
	BTZ2	F0 ♀ B				171				F0 ♀ B	170					F0 ♀ B	104	109					F0 ♀ B	181	185		201
		F0♀ H				171				F0♀ H	170		181			F0♀ H	104		110				F0♀ H	181
	BTZ3	F0 ♀ B				171				F0 ♀ B	170					F0 ♀ B	104	109					F0 ♀ B	181	185		201
		F0♀ H				171				F0♀ H	170					F0♀ H			110				F0♀ H	181	185
	BTZ4	F0 ♀ B				171				F0 ♀ B	170					F0 ♀ B	104	109					F0 ♀ B	181	185		201
		F0♀ H				171				F0♀ H	170					F0♀ H	104		110				F0♀ H	181
	BTZ5	F0 ♀ B				171				F0 ♀ B	170					F0 ♀ B	104	109					F0 ♀ B	181	185		201
		F0♀ H				171				F0♀ H	170					F0♀ H			110				F0♀ H	181
	BTZ6	F0 ♀ B				171				F0 ♀ B	170					F0 ♀ B	104	109					F0 ♀ B	181	185		201
		F0♀ H			167	171				F0♀ H	170	174				F0♀ H	104						F0♀ H	181
	BTZ7	F0 ♀ B				171				F0 ♀ B	170					F0 ♀ B	104	109					F0 ♀ B	181	185		201
		F0♀ H				171				F0♀ H	170					F0♀ H	104				112		F0♀ H	181
	BTZ8	F0 ♀ B				171				F0 ♀ B	170					F0 ♀ B	104	109					F0 ♀ B	181	185		201
		F0♀ H				171				F0♀ H	170					F0♀ H	104		110				F0♀ H	181	185
	BTZ9	F0 ♀ B				171				F0 ♀ B	170					F0 ♀ B	104	109					F0 ♀ B	181	185		201
		F0♀ H				171				F0♀ H	170		181			F0♀ H	104		110				F0♀ H	181
	BTZ10	F0 ♀ B				171				F0 ♀ B	170					F0 ♀ B	104	109					F0 ♀ B	181	185		201
		F0♀ H				171				F0♀ H	170					F0♀ H					112		F0♀ H	181	185
		No. of genotypes in B							1	No. of genotypes in B					1	No. of genotypes in B						1	No. of genotypes in B			1
		No. of genotypes in H							3	No. of genotypes in H					3	No. of genotypes in H						5	No. of genotypes in H			2
	Data S2. Microsatellite profiles of bacteriocytes and heads of the whitefly B. tabaci MED obtained from the lab cultures of Zhejiang University (Data S2A: BTZ), and Qingdao Agricultural University (Data S2A: BTQ), and the field of Liaoning Province, China (Data S2B: BTL) and microsatellite proﬁles in heads and bacteriocytes of female adult whiteﬂies over one generation (Data S2C) revealed by micr…
		WF2C01	AL #1	AL #2	AL #3	AL #4	AL #5	AL #6		WF2H06	AL #1	AL #2	AL #3	AL #4		WF1B11	AL #1	AL #2	AL #3	AL #4	AL #5		WF1D04	AL #1	AL #2	AL #3	AL #4	AL #5
	BTQ1	F0 ♀ B				171				F0 ♀ B	170					F0 ♀ B	104	109					F0 ♀ B	181	185		201
		F0♀ H				171				F0♀ H	170					F0♀ H	104						F0♀ H	181
	BTQ2	F0 ♀ B				171				F0 ♀ B	170					F0 ♀ B	104	109					F0 ♀ B	181	185		201
		F0♀ H					180	184		F0♀ H	170			185		F0♀ H	104						F0♀ H	181	185
	BTQ3	F0 ♀ B				171				F0 ♀ B	170					F0 ♀ B	104	109					F0 ♀ B	181	185		201
		F0♀ H			167		180			F0♀ H	170		181			F0♀ H	104						F0♀ H	181
	BTQ4	F0 ♀ B				171				F0 ♀ B	170					F0 ♀ B	104	109					F0 ♀ B	181	185		201
		F0♀ H				171				F0♀ H	170					F0♀ H	104						F0♀ H	181	185
	BTQ5	F0 ♀ B				171				F0 ♀ B	170					F0 ♀ B	104	109					F0 ♀ B	181	185		201
		F0♀ H					180			F0♀ H	170					F0♀ H	104						F0♀ H	181
	BTQ6	F0 ♀ B				171				F0 ♀ B	170					F0 ♀ B	104	109					F0 ♀ B	181	185		201
		F0♀ H				171				F0♀ H	170					F0♀ H	104						F0♀ H	181
	BTQ7	F0 ♀ B				171				F0 ♀ B	170					F0 ♀ B	104	109					F0 ♀ B	181	185		201
		F0♀ H				171				F0♀ H	170					F0♀ H	104						F0♀ H	181				218
	BTQ8	F0 ♀ B				171				F0 ♀ B	170					F0 ♀ B	104	109					F0 ♀ B	181	185		201
		F0♀ H				171				F0♀ H	170					F0♀ H	104						F0♀ H	181
	BTQ9	F0 ♀ B				171				F0 ♀ B	170					F0 ♀ B	104	109					F0 ♀ B	181	185		201
		F0♀ H				171				F0♀ H	170					F0♀ H	104						F0♀ H	181
	BTQ10	F0 ♀ B				171				F0 ♀ B	170					F0 ♀ B	104	109					F0 ♀ B	181	185		201
		F0♀ H				171				F0♀ H	170					F0♀ H	104						F0♀ H	181	185
		No. of genotypes in B							1	No. of genotypes in B					1	No. of genotypes in B						1	No. of genotypes in B			1
		No. of genotypes in H							4	No. of genotypes in H					3	No. of genotypes in H						1	No. of genotypes in H			3
	Data S2. Microsatellite profiles of bacteriocytes and heads of the whitefly B. tabaci MED obtained from the lab cultures of Zhejiang University (Data S2A: BTZ), and Qingdao Agricultural University (Data S2A: BTQ), and the field of Liaoning Province, China (Data S2B: BTL) and microsatellite proﬁles in heads and bacteriocytes of female adult whiteﬂies over one generation (Data S2C) revealed by micr…

## Sheet: Data S2B. Genotyping for BTL
			Alleles								Alleles						Alleles							Alleles
	Female ID	WF2C01	AL #1	AL #2	AL #3	AL #4	AL #5	AL #6		WF2H06	AL #1	AL #2	AL #3	AL #4		WF1B11	AL #1	AL #2	AL #3	AL #4	AL #5		WF1D04	AL #1	AL #2	AL #3	AL #4	AL #5
	BTL1	F0 ♀ B				171				F0 ♀ B	170					F0 ♀ B	104	109					F0 ♀ B	181	185		201
		F0♀ H			167	171				F0♀ H	170					F0♀ H	104		110				F0♀ H	181
	BTL2	F0 ♀ B				171				F0 ♀ B	170					F0 ♀ B	104	109					F0 ♀ B	181	185		201
		F0♀ H				171				F0♀ H	170					F0♀ H			110				F0♀ H	181		193
	BTL3	F0 ♀ B				171				F0 ♀ B	170					F0 ♀ B	104	109					F0 ♀ B	181	185		201
		F0♀ H				171				F0♀ H	170					F0♀ H	104		110				F0♀ H	181				218
	BTL4	F0 ♀ B				171				F0 ♀ B	170					F0 ♀ B	104	109					F0 ♀ B	181	185		201
		F0♀ H				171				F0♀ H	170					F0♀ H			110				F0♀ H	181				218
	BTL5	F0 ♀ B				171				F0 ♀ B	170					F0 ♀ B	104	109					F0 ♀ B	181	185		201
		F0♀ H				171				F0♀ H	170					F0♀ H	104		110				F0♀ H	181			201
	BTL6	F0 ♀ B				171				F0 ♀ B	170					F0 ♀ B	104	109					F0 ♀ B	181	185		201
		F0♀ H				171				F0♀ H	170					F0♀ H			110				F0♀ H				201
	BTL7	F0 ♀ B				171				F0 ♀ B	170					F0 ♀ B	104	109					F0 ♀ B	181	185		201
		F0♀ H				171				F0♀ H	170					F0♀ H			110				F0♀ H	181			201
	BTL8	F0 ♀ B				171				F0 ♀ B	170					F0 ♀ B	104	109					F0 ♀ B	181	185		201
		F0♀ H			167	171				F0♀ H	170	174				F0♀ H	104		110				F0♀ H	181			201
	BTL9	F0 ♀ B				171				F0 ♀ B	170					F0 ♀ B	104	109					F0 ♀ B	181	185		201
		F0♀ H	148	153						F0♀ H	170					F0♀ H			110				F0♀ H				201
	BTL10	F0 ♀ B				171				F0 ♀ B	170					F0 ♀ B	104	109					F0 ♀ B	181	185		201
		F0♀ H				171				F0♀ H	170					F0♀ H		109		111			F0♀ H				201
		No. of genotypes in B							1	No. of genotypes in B			1			No. of genotypes in B						1	No. of genotypes in B			1
		No. of genotypes in H							3	No. of genotypes in H			2			No. of genotypes in H						3	No. of genotypes in H			5
	Data S2. Microsatellite profiles of bacteriocytes and heads of the whitefly B. tabaci MED obtained from the lab cultures of Zhejiang University (Data S2A: BTZ), and Qingdao Agricultural University (Data S2A: BTQ), and the field of Liaoning Province, China (Data S2B: BTL)
	and microsatellite proﬁles in heads and bacteriocytes of female adult whiteﬂies over one generation (Data S2C) revealed by microsatellite proﬁles for 4 markers. B, bacteriocyte; H, head. The minor peaks ahead of the main peak indicate stutter, so they are omitted.

## Sheet: Data S2C. Inheritance
			Alleles								Alleles						Alleles							Alleles
F0 generation	Female ID	WF2C01	AL #1	AL #2	AL #3	AL #4	AL #5	AL #6		WF2H06	AL #1	AL #2	AL #3	AL #4		WF1B11	AL #1	AL #2	AL #3	AL #4	AL #5		WF1D04	AL #1	AL #2	AL #3	AL #4	AL #5
	BTZ_F0_1	F0 ♀ B				171				F0 ♀ B	170					F0 ♀ B	104	109					F0 ♀ B	181	185		201
		F0♀ H				171				F0♀ H	170					F0♀ H			110				F0♀ H	181	185
	BTZ_F0_2	F0 ♀ B				171				F0 ♀ B	170					F0 ♀ B	104	109					F0 ♀ B	181	185		201
		F0♀ H				171				F0♀ H	170					F0♀ H			110				F0♀ H	181	185
	BTZ_F0_3	F0 ♀ B				171				F0 ♀ B	170					F0 ♀ B	104	109					F0 ♀ B	181	185		201
		F0♀ H				171				F0♀ H	170	174				F0♀ H	104		110				F0♀ H	181	185
	BTZ_F0_4	F0 ♀ B				171				F0 ♀ B	170					F0 ♀ B	104	109					F0 ♀ B	181	185		201
		F0♀ H				171				F0♀ H	170					F0♀ H			110				F0♀ H	181			201
	BTZ_F0_5	F0 ♀ B				171				F0 ♀ B	170					F0 ♀ B	104	109					F0 ♀ B	181	185		201
		F0♀ H				171				F0♀ H	170					F0♀ H			110				F0♀ H	181	185
	BTZ_F0_6	F0 ♀ B				171				F0 ♀ B	170					F0 ♀ B	104	109					F0 ♀ B	181	185		201
		F0♀ H				171				F0♀ H	170					F0♀ H					112		F0♀ H	181	185
		No. of genotypes in B							1	No. of genotypes in B					1	No. of genotypes in B						1	No. of genotypes in B			1
		No. of genotypes in H							1	No. of genotypes in H					2	No. of genotypes in H						3	No. of genotypes in H			2
F1 generation	Female ID	WF2C01	AL #1	AL #2	AL #3	AL #4	AL #5	AL #6		WF2H06	AL #1	AL #2	AL #3	AL #4		WF1B11	AL #1	AL #2	AL #3	AL #4	AL #5		WF1D04	AL #1	AL #2	AL #3	AL #4	AL #5
	BTZF1_1	F0 ♀ B				171				F0 ♀ B	170					F0 ♀ B	104	109					F0 ♀ B	181	185		201
		F0♀ H			167	171				F0♀ H	170					F0♀ H			110				F0♀ H	181	185
	BTZF1_2	F0 ♀ B				171				F0 ♀ B	170					F0 ♀ B	104	109					F0 ♀ B	181	185		201
		F0♀ H				171				F0♀ H	170	174				F0♀ H	104		110				F0♀ H	181
	BTZF1_3	F0 ♀ B				171				F0 ♀ B	170					F0 ♀ B	104	109					F0 ♀ B	181	185		201
		F0♀ H				171				F0♀ H	170					F0♀ H	104		110				F0♀ H	181	185
	BTZF1_4	F0 ♀ B				171				F0 ♀ B	170					F0 ♀ B	104	109					F0 ♀ B	181	185		201
		F0♀ H			167	171				F0♀ H	170					F0♀ H			110		112		F0♀ H	181	185
	BTZF1_5	F0 ♀ B				171				F0 ♀ B	170					F0 ♀ B	104	109					F0 ♀ B	181	185		201
		F0♀ H				171				F0♀ H	170	174				F0♀ H	104		110				F0♀ H	181
	BTZF1_6	F0 ♀ B				171				F0 ♀ B	170					F0 ♀ B	104	109					F0 ♀ B	181	185		201
		F0♀ H				171				F0♀ H	170					F0♀ H					112		F0♀ H	181	185
		No. of genotypes in B							1	No. of genotypes in B					1	No. of genotypes in B						1	No. of genotypes in B			1
		No. of genotypes in H							2	No. of genotypes in H					2	No. of genotypes in H						4	No. of genotypes in H			2
	Data S2. Microsatellite profiles of bacteriocytes and heads of the whitefly B. tabaci MED obtained from the lab cultures of Zhejiang University (Data S2A: BTZ), and Qingdao Agricultural University (Data S2A: BTQ), and the field of Liaoning Province, China (Data S2B: BTL) and microsatellite proﬁles in heads and bacteriocytes of female adult whiteﬂies over one generation (Data S2C) revealed by micr…
