# Supplementary material for: Patterns of host cell inheritance in the bacterial symbiosis of whiteflies
Source: Insect Sci. 2019 Jul 3:10.1111/1744-7917.12708. doi: 10.1111/1744-7917.12708 (PMC7198116; doi:10.1111/1744-7917.12708)
Supplement: Supplementary file 3 [file IS-2019-1744-7917-12708-s3.xlsx]

## Sheet: Data S1A. Genotyping for TVC
			Alleles				Alleles					Alleles				Alleles
	Female ID	Tvap-1-1C	AL #1	AL #2		Tvap-2-2C	AL #1	AL #2	AL #3		Tvap-3-1	AL #1	AL #2		Tvap-1-5	AL #1	AL #2	AL #3	AL #4	AL #5	AL #6
Insects are collected from the greenhouse at Cornell in Ithaca, USA	TVC1	F0 ♀ B		215		F0 ♀ B			219		F0 ♀ B	230			F0 ♀ B					136
		F0♀ H		215		F0♀ H			219		F0♀ H	230			F0♀ H					136
	TVC2	F0 ♀ B		215		F0 ♀ B			219		F0 ♀ B	230			F0 ♀ B					136
		F0♀ H		215		F0♀ H			219		F0♀ H	230			F0♀ H					136
	TVC3	F0 ♀ B		215		F0 ♀ B			219		F0 ♀ B	230			F0 ♀ B					136
		F0♀ H		215		F0♀ H			219		F0♀ H	230			F0♀ H					136
	TVC4	F0 ♀ B		215		F0 ♀ B			219		F0 ♀ B	230			F0 ♀ B					136
		F0♀ H		215		F0♀ H			219		F0♀ H	230			F0♀ H					136
	TVC5	F0 ♀ B		215		F0 ♀ B			219		F0 ♀ B	230			F0 ♀ B					136
		F0♀ H		215		F0♀ H			219		F0♀ H	230			F0♀ H					136
	TVC6	F0 ♀ B		215		F0 ♀ B			219		F0 ♀ B	230			F0 ♀ B					136
		F0♀ H		215		F0♀ H			219		F0♀ H	230			F0♀ H					136
	TVC7	F0 ♀ B		215		F0 ♀ B			219		F0 ♀ B	230			F0 ♀ B					136
		F0♀ H		215		F0♀ H			219		F0♀ H	230			F0♀ H					136
	TVC8	F0 ♀ B		215		F0 ♀ B			219		F0 ♀ B	230			F0 ♀ B					136
		F0♀ H		215		F0♀ H			219		F0♀ H	230			F0♀ H					136
	TVC9	F0 ♀ B		215		F0 ♀ B			219		F0 ♀ B	230			F0 ♀ B					136
		F0♀ H		215		F0♀ H			219		F0♀ H	230			F0♀ H					136
	TVC10	F0 ♀ B		215		F0 ♀ B			219		F0 ♀ B	230			F0 ♀ B					136
		F0♀ H		215		F0♀ H			219		F0♀ H	230			F0♀ H					136
	TVC11	F0 ♀ B		215		F0 ♀ B			219		F0 ♀ B	230			F0 ♀ B					136
		F0♀ H		215		F0♀ H			219		F0♀ H	230			F0♀ H					136
	TVC12	F0 ♀ B		215		F0 ♀ B			219		F0 ♀ B	230			F0 ♀ B					136
		F0♀ H		215		F0♀ H			219		F0♀ H	230			F0♀ H					136
	TVC13	F0 ♀ B		215		F0 ♀ B			219		F0 ♀ B	230			F0 ♀ B					136
		F0♀ H		215		F0♀ H			219		F0♀ H	230			F0♀ H					136
	TVC14	F0 ♀ B		215		F0 ♀ B			219		F0 ♀ B	230			F0 ♀ B					136
		F0♀ H		215		F0♀ H			219		F0♀ H	230			F0♀ H					136
	TVC15	F0 ♀ B		215		F0 ♀ B			219		F0 ♀ B	230			F0 ♀ B					136
		F0♀ H		215		F0♀ H			219		F0♀ H	230			F0♀ H					136
	TVC16	F0 ♀ B		215		F0 ♀ B			219		F0 ♀ B	230			F0 ♀ B					136
		F0♀ H		215		F0♀ H			219		F0♀ H	230			F0♀ H					136
	TVC17	F0 ♀ B		215		F0 ♀ B			219		F0 ♀ B	230			F0 ♀ B					136
		F0♀ H		215		F0♀ H			219		F0♀ H	230			F0♀ H					136
	TVC18	F0 ♀ B		215		F0 ♀ B			219		F0 ♀ B	230			F0 ♀ B					136
		F0♀ H		215		F0♀ H			219		F0♀ H	230			F0♀ H					136
	TVC19	F0 ♀ B		215		F0 ♀ B			219		F0 ♀ B	230			F0 ♀ B					136
		F0♀ H		215		F0♀ H			219		F0♀ H	230			F0♀ H					136
	TVC20	F0 ♀ B		215		F0 ♀ B			219		F0 ♀ B	230			F0 ♀ B					136
		F0♀ H		215		F0♀ H			219		F0♀ H	230			F0♀ H					136
		No. of genotypes in B		1		No. of genotypes in B		1			No. of genotypes in B		1		No. of genotypes in B		1
		No. of genotypes in H		1		No. of genotypes in H		1			No. of genotypes in H		1		No. of genotypes in H		1
	Data S1. Microsatellite profiles of bacteriocytes and heads of the whitefly T. vaporariorum collected from the greenhouse of Cornell University (Data S1A: TVC), the field of Jilin Province, China (Data S1B: TVJ) and the field of Liaoning Province, China (Data S1C: TVL) revealed by microsatellite proﬁles for 4 markers. B, bacteriocyte; H, head. The minor peaks ahead of the main peak indicate stutt…

## Sheet: Data S1B. Genotyping for TVJ
			Alleles				Alleles					Alleles				Alleles
	Female ID	Tvap-1-1C	AL #1	AL #2		Tvap-2-2C	AL #1	AL #2	AL #3		Tvap-3-1	AL #1	AL #2		Tvap-1-5	AL #1	AL #2	AL #3	AL #4	AL #5	AL #6
Insects are collected from the field in Jilin province of China	TVJ1	F0 ♀ B		215		F0 ♀ B	212				F0 ♀ B	230			F0 ♀ B			130			141
		F0♀ H		215		F0♀ H	212				F0♀ H	230			F0♀ H			130			141
	TVJ2	F0 ♀ B	194	215		F0 ♀ B	212				F0 ♀ B	230	232		F0 ♀ B	123					141
		F0♀ H	194	215		F0♀ H	212				F0♀ H	230	232		F0♀ H	123					141
	TVJ3	F0 ♀ B	194	215		F0 ♀ B	212	214			F0 ♀ B	230	232		F0 ♀ B			130			141
		F0♀ H	194	215		F0♀ H	212	214			F0♀ H	230	232		F0♀ H			130			141
	TVJ4	F0 ♀ B	194	215		F0 ♀ B			219		F0 ♀ B	230			F0 ♀ B	123			132
		F0♀ H	194	215		F0♀ H			219		F0♀ H	230			F0♀ H	123			132
	TVJ5	F0 ♀ B	194	215		F0 ♀ B	212		219		F0 ♀ B	230			F0 ♀ B	123					141
		F0♀ H	194	215		F0♀ H	212		219		F0♀ H	230			F0♀ H	123					141
	TVJ6	F0 ♀ B		215		F0 ♀ B		214	219		F0 ♀ B	230			F0 ♀ B	123					141
		F0♀ H		215		F0♀ H		214	219		F0♀ H	230			F0♀ H	123					141
	TVJ7	F0 ♀ B	194	215		F0 ♀ B	212				F0 ♀ B	230	232		F0 ♀ B	123					141
		F0♀ H	194	215		F0♀ H	212				F0♀ H	230	232		F0♀ H	123					141
	TVJ8	F0 ♀ B	194	215		F0 ♀ B	212	214			F0 ♀ B	230	232		F0 ♀ B	123					141
		F0♀ H	194	215		F0♀ H	212	214			F0♀ H	230	232		F0♀ H	123					141
		No. of genotypes in B			2	No. of genotypes in B			5		No. of genotypes in B			2	No. of genotypes in B			3
		No. of genotypes in H			2	No. of genotypes in H			5		No. of genotypes in H			2	No. of genotypes in H			3
	Data S1. Microsatellite profiles of bacteriocytes and heads of the whitefly T. vaporariorum collected from the greenhouse of Cornell University (Data S1A: TVC), the field of Jilin Province, China (Data S1B: TVJ) and the field of Liaoning Province, China (Data S1C: TVL) revealed by microsatellite proﬁles for 4 markers. B, bacteriocyte; H, head. The minor peaks ahead of the main peak indicate stutt…

## Sheet: Data S1C. Genotyping for TVS
			Alleles				Alleles					Alleles				Alleles
	Female ID	Tvap-1-1C	AL #1	AL #2		Tvap-2-2C	AL #1	AL #2	AL #3		Tvap-3-1	AL #1	AL #2		Tvap-1-5	AL #1	AL #2	AL #3	AL #4	AL #5	AL #6
Insects are collected from the field in Liaoning province of China	TVS1	F0 ♀ B	194	215		F0 ♀ B	212		219		F0 ♀ B	230			F0 ♀ B						141
		F0♀ H	194	215		F0♀ H	212		219		F0♀ H	230			F0♀ H						141
	TVS2	F0 ♀ B	194			F0 ♀ B	212				F0 ♀ B	230	232		F0 ♀ B						141
		F0♀ H	194			F0♀ H	212				F0♀ H	230	232		F0♀ H						141
	TVS3	F0 ♀ B	194			F0 ♀ B			219		F0 ♀ B	230			F0 ♀ B						141
		F0♀ H	194			F0♀ H			219		F0♀ H	230			F0♀ H						141
	TVS4	F0 ♀ B	194	215		F0 ♀ B			219		F0 ♀ B	230			F0 ♀ B		124				141
		F0♀ H	194	215		F0♀ H			219		F0♀ H	230			F0♀ H		124				141
	TVS5	F0 ♀ B	194			F0 ♀ B	212		219		F0 ♀ B	230	232		F0 ♀ B			130			141
		F0♀ H	194			F0♀ H	212		219		F0♀ H	230	232		F0♀ H			130			141
	TVS6	F0 ♀ B	194			F0 ♀ B	212				F0 ♀ B		232		F0 ♀ B						141
		F0♀ H	194			F0♀ H	212				F0♀ H		232		F0♀ H						141
	TVS7	F0 ♀ B	194			F0 ♀ B	212		219		F0 ♀ B	230			F0 ♀ B		124				141
		F0♀ H	194			F0♀ H	212		219		F0♀ H	230			F0♀ H		124				141
	TVS8	F0 ♀ B	194	215		F0 ♀ B	212		219		F0 ♀ B	230			F0 ♀ B				132		141
		F0♀ H	194	215		F0♀ H	212		219		F0♀ H	230			F0♀ H				132		141
		No. of genotypes in B			2	No. of genotypes in B			3		No. of genotypes in B			3	No. of genotypes in B			4
		No. of genotypes in H			2	No. of genotypes in H			3		No. of genotypes in H			3	No. of genotypes in H			4
	Data S1. Microsatellite profiles of bacteriocytes and heads of the whitefly T. vaporariorum collected from the greenhouse of Cornell University (Data S1A: TVC), the field of Jilin Province, China (Data S1B: TVJ) and the field of Liaoning Province, China (Data S1C: TVL) revealed by microsatellite proﬁles for 4 markers. B, bacteriocyte; H, head. The minor peaks ahead of the main peak indicate stutt…
