# Supplementary material for: Patterns of host cell inheritance in the bacterial symbiosis of whiteflies
Source: Insect Sci. 2019 Jul 3:10.1111/1744-7917.12708. doi: 10.1111/1744-7917.12708 (PMC7198116; doi:10.1111/1744-7917.12708)
Supplement: Supplementary file 4 [file IS-2019-1744-7917-12708-s4.xlsx]

## Sheet: Sheet1
Table S1. Microsatellite loci and microsatellite primers
Microsatellite markers	Microsatellite locus name	Primer sequence (5'–3')	Repeat motif	Fluorescent dye color (Applied Biosystems)	Accession numbers	Allele size range (bp) in our populations
For the whitefly T. vaporariorum	Tvap-1-1C	F: GAGACTCCACGATGTCTGTC	(GT)6 GG(GT)9	FAM	GF112015	194-215
		R: TTCCCCTATCGTATGTTCAC
	Tvap-3-1	F: GAGATGGACAAACTACAACG	(AC)15	PET	GF112016	230-232
		R: GATTGGATGTCGTGGTTG
	Tvap-2-2C	F: CTGAAAGTCTTATTAGAGCC	(TC)8 GC (TC)10	NED	GF112021	212-219
		R: CTAACTGATTCCATAGTCG
	Tvap-1-5	F: CAGTTGTGGTAGTGTGGTG	(TG)12	VIC	GF112028	123-141
		R: CTCATCGGCTCATACATTC
For the whitefly B. tabaci MED	WF2C01	F: ATGATACCGCACGAAAAAGAGGACG	(GTTT)11 imp	FAM	JQ436842	148-184
		R: CTTGAATTACATCAAACGCAGCAGC
	WF2H06	F: TATTCGCCAATCGATTCCTT	(TTTG)11 imp	PET	JQ436844	170-185
		R: CGGCGGAAATTTCGATAAA
	WF1B11	F: GCATTGAACATTTTTCTGCATGCGCG	(CCTGA)12 imp	NED	JQ436838	104-112
		R: GCACACAGCTCTCCAAAAGAAAGGTC
	WF1D04	F: GTTGTTAGGTTACAGGGTTTGTC	(CAAA)16 imp	VIC	JQ436839	181-218
		R: GTCTTTACTTCTCTTTTCCTCCG
